# Supplementary material for: Transcription factor and miRNA co-regulatory network reveals shared and specific regulators in the development of B cell and T cell
Source: Sci Rep. 2015 Oct 21;5:15215. doi: 10.1038/srep15215 (PMC4613730; doi:10.1038/srep15215)
Supplement: Supplementary Dataset 1 [file srep15215-s2.xls]

## Sheet: Total processes of B&T lineage
B-TF	All the TFs involved in the maturation of B cells
T-TF	All the TFs involved in the maturation of T cells
B-miRNA	All the miRNAs involved in the maturation of B cells
T-miRNA	All the miRNAs involved in the maturation of T cells
B-Gene	Differentially expressed genes in the matrution of B cells
T-Gene	Differentially expressed genes in the matrution of T cells
B-TF	Number of papers	T-TF	Number of papers		B-miRNA	Number of papers	T-miRNA	Number of papers		B-Gene	T-Gene
BACH2	52	BCL11B	83		miR-106a-5p	8	miR-106b-5p	3		A4GALT	ABAT
BCL6	730	FOXN1	64		miR-126-3p	6	miR-10a-5p	5		ABCA5	ABCB1
BLNK	143	FOXP3	4828		miR-142-3p	9	miR-125b-5p	10		ABLIM1	ABLIM1
EBF1	115	GATA3	273		miR-146a-5p	3	miR-128	2		ACO2	ACADM
EGR1	17	HIVEP2	2		miR-150-5p	26	miR-142-3p	17		ADA	ACAP2
EGR2	9	ID2	66		miR-155-5p	96	miR-142-5p	5		ADAM15	ACTN1
ERN1	3	ID3	51		miR-15a-5p	30	miR-145-5p	5		ADAM28	ACTR6
FNIP1	3	IKZF1	20		miR-16-5p	26	miR-146a-5p	35		ADAM8	ADAM23
FOXO1	51	IRF1	31		miR-17-5p	57	miR-150-5p	23		ADAR	ADARB1
FOXP1	99	IRF4	99		miR-181a-5p	8	miR-155-5p	101		ADCY7	ADCY7
GFI1B	3	LEF1	75		miR-18a-5p	7	miR-15b-5p	2		AES	ADI1
HOXC4	9	MYB	203		miR-19a-3p	9	miR-16-5p	10		AICDA	AEBP1
IKZF1	75	NANOG	12		miR-19b-3p	6	miR-17-5p	43		AIF1	AHCY
IKZF3	11	NFKB1	29		miR-20a-5p	12	miR-181a-5p	26		AIFM1	AIM1
IRF4	211	PATZ1	1		miR-24-3p	8	miR-185-5p	4		AIM1	AKAP11
IRF8	36	REL	333		miR-25-5p	1	miR-18a-5p	2		AIM2	AKR1C3
LEF1	20	RUNX1	114		miR-34a-5p	20	miR-19a-3p	4		AKAP10	ALAS1
MYB	119	RUNX3	67		miR-92a-5p	6	miR-19b-3p	7		AKAP12	ALDH2
MYC	1785	SATB1	40		miR-93-5p	4	miR-20a-5p	10		AKAP8	ALMS1
NFAT5	88	SPI1/PU.1	114				miR-210-3p	6		ALDH18A1	ALPK1
NFKB1	23	STAT5A	71				miR-21-5p	41		ALOX5	AMIGO2
NFKB2	18	TBX21	69				miR-221-3p	6		ALPK1	ANKRD55
PAX5	492	TCF12/HEBAlt	3				miR-223-3p	30		AMFR	ANXA1
PBX1	110	TCF3/E2A	187				miR-24-3p	4		AMPD3	ANXA4
POU2AF1	13	TCF7	29				miR-25-5p	2		ANAPC2	AOAH
POU2F2	6	TFAP4/AP4	3				miR-27a-3p	2		ANK1	APEX1
PRDM1	76	TOX	25				miR-297	0		ANKRD28	APOBEC3G
RUNX1	124	ZBTB7B	8				miR-29a-3p	8		ANKRD36BP2	APP
SOX4	15						miR-29b-3p	8		ANXA6	AQP3
SPIB/PU.1	245						miR-34a-5p	8		AP1G1	ARL6IP5
STAT5A	29						miR-92a-5p	9		APBB2	ASAH1
STAT5B	18						miR-95-3p	0		APEX1	ASF1B
TCF3/E2A	320									APOL3	ASPM
TCF4	3									ARHGAP1	ASUN
ZBTB1	1									ARHGAP11A	ATF1
										ARHGAP11B	ATM
										ARHGEF18	ATMIN
										ARHGEF3	ATP6AP2
										ARHGEF6	ATP8A1
										ARL4C	ATP8B1
										ARPC4	ATP9A
										ARR3	AURKB
										ARRB2	AUTS2
										ASAP2	AZIN1
										ASPM	B4GALT6
										ATHL1	BACH2
										ATIC	BAG3
										ATP11A	BAHCC1
										ATP5B	BCL2
										ATP5D	BCL6
										AURKA	BIRC3
										AURKB	BIRC5
										B2M	BNIP3L
										BACH2	BTG2
										BANK1	BTN3A1
										BARD1	BTN3A2
										BBIP1	BTN3A3
										BCAR3	BUB1B
										BCAS4	C1QBP
										BCL11A	C6orf211
										BCL2A1	CALM1
										BCL2L1	CANX
										BCL6	CAPG
										BCLAF1	CAPZA2
										BET1L	CAST
										BHLHE40	CAT
										BIK	CBFA2T3
										BIN2	CBLB
										BIRC2	CCDC91
										BIRC3	CCL5
										BIRC5	CCNA2
										BLK	CCNB2
										BLM	CCND2
										BLMH	CCNG1
										BLNK	CCR7
										BMI1	CCR9
										BMP7	CD1A
										BMPR1A	CD1B
										BMS1P20	CD1C
										BNIP2	CD1D
										BRCA1	CD1E
										BRD4	CD247
										BTF3	CD27
										BTG1	CD28
										BTG2	CD34
										BTK	CD4
										BTNL9	CD44
										BUB1	CD46
										BUB3	CD55
										C12orf57	CD6
										C16orf80	CD7
										C3orf58	CD74
										C3orf62	CD8A
										C4orf46	CD8B
										CACNA1A	CD9
										CAMK2D	CD96
										CAMK4	CDC20
										CARD11	CDCA3
										CASC5	CDCA8
										CASP3	CDH1
										CASP8	CDK1
										CASP8AP2	CDK17
										CBLB	CDK4
										CBX5	CDK5R1
										CCDC14	CDR2
										CCDC146	CEP68
										CCL4	CHD7
										CCNA2	CHI3L2
										CCNB1	CHMP2B
										CCNB2	CHRNA3
										CCND2	CKLF
										CCNE1	CLEC11A
										CCNF	CLEC2D
										CCNG2	CLIC3
										CCNL1	CLNS1A
										CCNT1	COL6A3
										CD180	COMT
										CD19	COTL1
										CD1A	CREBL2
										CD1C	CREG1
										CD1D	CRLF3
										CD22	CRTAM
										CD27	CRTC3
										CD2BP2	CSDE1
										CD34	CSGALNACT1
										CD37	CSTB
										CD40	CTBP2
										CD47	CTBS
										CD52	CTSB
										CD53	CTSL
										CD55	CTSW
										CD58	CYLD
										CD59	CYTH1
										CD69	CYTIP
										CD74	DACH1
										CD79A	DARS
										CD83	DBT
										CD86	DDIT4
										CD9	DDX60
										CD99	DENND2D
										CDC20	DENND5A
										CDC25B	DERA
										CDC42	DIP2A
										CDC6	DLGAP5
										CDC7	DNAJB14
										CDH1	DNMT3B
										CDH2	DNTT
										CDK1	DOCK10
										CDK2	DPYD
										CDK2AP1	DR1
										CDK4	DSPP
										CDK5R2	DUSP1
										CDK6	DYNLT3
										CDKN1B	DYRK2
										CDKN2C	DZIP3
										CDKN2D	EGR3
										CEACAM1	EIF2AK2
										CEBPB	EIF3A
										CEBPD	ELK3
										CENPA	ELMO1
										CENPE	ELOVL4
										CENPF	EMP3
										CENPI	EMR1
										CENPK	EMR2
										CENPN	ENO1
										CENPW	ENTPD4
										CEP120	EPHX2
										CEP152	ERAP2
										CEP68	ERG
										CHAF1A	ESPL1
										CHD1	ETS2
										CHD1L	ETV5
										CHEK1	EVI2A
										CHEK2	FABP5
										CHST15	FAM134B
										CIITA	FAM3C
										CKLF	FAM65B
										CKS1B	FANCI
										CLCN4	FANCL
										CLEC2B	FBXL5
										CLGN	FBXW12
										CLINT1	FCGRT
										CLIP1	FDFT1
										CLK3	FGFR1
										COG5	FKBP11
										COX14	FKSG49
										COX17	FLT3LG
										CPNE1	FOS
										CR1	FOXM1
										CR2	FOXN3
										CRCP	FOXO1
										CRLS1	FSCN1
										CRNDE	FTL
										CSF2RB	FUT8
										CSNK1D	FXYD2
										CSNK2A1	FXYD5
										CSTF3	FYN
										CTDSPL	G3BP2
										CTGF	GALNT10
										CTLA4	GBP1
										CTNNB1	GBP2
										CTPS1	GCH1
										CTSL	GIMAP4
										CTSS	GIMAP5
										CX3CR1	GIMAP6
										CXCL12	GLTSCR1L
										CXCR4	GLUL
										CYB561A3	GNA15
										CYB5B	GNAQ
										CYBB	GNPTAB
										CYCS	GNS
										CYP2B6	GPR171
										CYP3A4	GPR18
										CYP3A7	GPR183
										CYP4F2	GPR56
										CYR61	GPR65
										CYTH4	GPRASP1
										CYTIP	GPX1
										DAP3	GSPT2
										DAPK3	GSTP1
										DAPP1	GTF2H3
										DARS2	GTF3A
										DCAF8	GTSE1
										DCLRE1A	GUCY1A3
										DCP1A	GUCY1B3
										DCTD	GZMA
										DCXR	GZMK
										DDB2	H2AFX
										DDR1	H2AFY
										DDR2	HAUS2
										DDX12P	HCP5
										DDX5	HERC1
										DECR2	HHEX
										DEK	HIF1A
										DENND2D	HINT1
										DENND5B	HIST1H2AC
										DEPDC1	HIST1H2BG
										DGKA	HJURP
										DHFR	HLA-DPA1
										DHRS9	HLA-DRA
										DIDO1	HLA-E
										DLD	HLA-F
										DLG1	HMGB2
										DMD	HPGD
										DMXL1	HPGDS
										DNAJB9	HSP90AB1
										DNAJC10	HSPA13
										DNASE1L3	HSPA1A
										DNMT1	HSPA9
										DNTT	HSPD1
										DOK1	HTR2B
										DPYD	ID2
										DPYSL2	ID3
										DTL	IFI44
										DTNB	IFI44L
										DTX1	IFIH1
										DTX4	IFIT1
										DTYMK	IFITM1
										DUSP1	IFITM2
										DUSP2	IGFBP7
										DUSP5	IGJ
										DUSP6	IGLL1
										DUSP7	IL16
										DUT	IL21R
										EEF1A1	IL27RA
										EFNA1	IL2RB
										EFNB2	IL32
										EGFR	IL6ST
										EGR1	IMPA2
										EGR3	IMPDH2
										EI24	IPO5
										EIF2B1	IPO7
										ELF4	IQGAP2
										ELK1	IRF7
										ELK3	IRF8
										ELN	ISG15
										ELOVL2	ITK
										ENO1	JMJD1C
										ENTPD1	JUNB
										ERG	JUP
										ESCO2	KCTD12
										ETS2	KDM2A
										ETV4	KIAA0101
										EVI2A	KIAA0125
										EXO1	KIAA1033
										EXOC5	KIF15
										EZH2	KIF18B
										F13A1	KIF20A
										FADD	KIF2C
										FAIM	KIFC1
										FAM102A	KLF10
										FAM120A	KLF2
										FAM129C	KLHL24
										FAM192A	KLRB1
										FAM208B	KLRC3
										FAM214A	KLRK1
										FAM3C	KRAS
										FAM49A	LAP3
										FAM65B	LAPTM4B
										FANCA	LAT2
										FANCC	LBH
										FANCG	LDLRAP1
										FAR1	LEPROTL1
										FAS	LGALS1
										FBXO25	LIPA
										FBXO41	LIPT1
										FCF1	LITAF
										FCGR2B	LOC100286895
										FCRL1	LPAR6
										FCRL2	LRRN3
										FCRL4	LSM7
										FCRL5	LST1
										FCRLA	LTA4H
										FEN1	LTBP3
										FERMT2	LY75
										FGF12	LY96
										FGFR1OP2	LYN
										FHIT	LYPLA1
										FKBP4	LYST
										FKBP5	LYZ
										FLI1	MAD1L1
										FLT1	MAFF
										FLT3	MALT1
										FMNL3	MAN1C1
										FN1	MAP4K4
										FNBP1	MAP7
										FOS	MBP
										FOSB	MCL1
										FOXM1	MCM4
										FYN	MDFIC
										GABBR1	MED14
										GART	MED21
										GAS2L3	MELK
										GBA3	MEST
										GBP1	MIF
										GCC2	MKI67
										GCFC2	MME
										GCSAM	MPO
										GEM	MREG
										GFI1	MRPL15
										GLA	MSH6
										GLCCI1	MSN
										GLRX	MYB
										GLS	MYC
										GLUL	MYO1C
										GNAI3	MYO5C
										GNAQ	MZB1
										GNB5	MZT2B
										GNG10	NAP1L1
										GNG11	NBN
										GOLGA8A	NCAPG
										GOT1	NCF4
										GPALPP1	NCOA2
										GPBP1	NDFIP1
										GPCPD1	NDNF
										GPR160	NEIL3
										GPR18	NELL2
										GPR183	NFATC1
										GPX3	NFE2
										GPX4	NINL
										GRAP	NLGN4X
										GSN	NMT2
										GSPT1	NOTCH3
										GSTA4	NPC2
										GSTO1	NR4A1
										GSTP1	NRBF2
										GTF2E2	NT5E
										GTF2H1	NUSAP1
										GTF3A	OAS1
										GYG2	OPN3
										H1FX	OSBPL8
										H2AFX	OSTM1
										HADH	PA2G4
										HBB	PAICS
										HCFC1	PAPOLA
										HCK	PASK
										HCLS1	PCSK5
										HDAC1	PDCD4
										HDAC3	PDE3B
										HDAC9	PDE4C
										HDGF	PDE4D
										HELLS	PDLIM1
										HHEX	PEBP1
										HIPK2	PECAM1
										HIRA	PFKFB3
										HIST1H1C	PGF
										HIST1H2AC	PIEZO1
										HIVEP2	PIK3CD
										HJURP	PIK3IP1
										HK1	PIP4K2A
										HLA-DMB	PKIA
										HLA-DPA1	PKMYT1
										HLA-DQA1	PLAC8
										HLA-DQB1	PLAGL1
										HLA-DRA	PLCL1
										HLA-DRB1	PLCL2
										HMGA1	PLEKHA5
										HMGB1	PLEKHF2
										HMGB2	PLXDC1
										HMGN2	PMAIP1
										HMMR	PODNL1
										HNRNPH1	POLE3
										HNRNPM	PON1
										HOPX	PPP1R2
										HOXA9	PPP2R5C
										HP1BP3	PPP3CA
										HPRT1	PRC1
										HPS4	PRDX2
										HSP90AB1	PRDX4
										HSPA1A	PRF1
										HSPD1	PRKAR1A
										HVCN1	PRKD3
										IARS	PRL
										IARS2	PRMT2
										ID3	PRNP
										IDH2	PROM1
										IDS	PRPS2
										IDUA	PRR11
										IER5	PRSS2
										IFI16	PSPH
										IFNGR2	PTCH1
										IGF2R	PTCRA
										IGHA1	PTGER4
										IGJ	PTK2
										IKBKE	PTPRC
										IL10RA	PTPRD
										IL10RB	PTPRK
										IL11RA	PTTG1
										IL15	QPCT
										IL21R	RAB21
										IL24	RAB27A
										IL2RB	RAB29
										IL4R	RAB2A
										IL7R	RAB33A
										ILF3	RAD54L
										ILK	RAG1
										INPP5D	RAG2
										INSM1	RALGAPA1
										INSR	RAP1A
										INTS8	RAP1GAP2
										IQGAP2	RAP2C
										IQSEC1	RBBP4
										IRF2	RBM38
										IRF4	RBM8A
										IRF8	RBMS1
										IRF9	RCBTB2
										IRS1	RDH14
										ISG20	REEP5
										ITGA2	REST
										ITGA5	RGCC
										ITGA6	RHOF
										ITGB2	RIOK3
										ITPR3	RNASET2
										JMJD1C	RNF11
										JMJD7-PLA2G4B	RNF130
										JUN	RNF144A
										JUNB	ROBO1
										JUP	RPL22
										KATNAL1	RPL35A
										KCNH2	RPS11
										KDSR	RPS6KA2
										KIAA0226	RRAS2
										KIAA0226L	RRM2
										KIAA1551	RSAD2
										KIAA1715	RSL1D1
										KIF11	RTN4
										KIF14	RUNX3
										KIF23	RYBP
										KIF2A	S100A6
										KLF10	S1PR1
										KLHL14	SAMSN1
										KLHL5	SATB1
										KLHL6	SCD
										KMT2A	SCD5
										KPNA3	SCML1
										LAMA5	SCN3A
										LAMP5	SEC23A
										LARP4	SEC63
										LCK	SEH1L
										LCP1	SELL
										LCP2	SERINC1
										LEF1	SERINC5
										LHFP	SERPINB1
										LHFPL2	SERPINB6
										LIG1	SERPINB9
										LIG4	SERPINE2
										LILRB1	SH3BGRL
										LINC00877	SH3BP5
										LINC00926	SH3TC1
										LINS	SH3YL1
										LIPA	SHQ1
										LMNB1	SIRPG
										LMO2	SIT1
										LOC283710	SKAP1
										LPAR6	SLA
										LPIN1	SLAMF1
										LRMP	SLC18A2
										LRP8	SLC1A4
										LRPPRC	SLC25A16
										LRRC37A2	SLC29A1
										LSM14B	SLC2A3
										LSM8	SLC35E1
										LY86	SLC39A6
										LYN	SLC39A8
										LYPLAL1	SLCO4C1
										MACROD2	SMAD7
										MAD2L1	SMARCA2
										MADD	SMARCC1
										MAP2K4	SMPD3
										MAP2K5	SMS
										MAP2K6	SMURF2
										MAP3K4	SNRPD1
										MAP3K5	SOCS2
										MAP3K8	SORL1
										MAP4K1	SP100
										MAP4K2	SP110
										MAP4K3	SPARC
										MAPK1	SPG21
										MAPK10	SPINK2
										MAPK14	SPN
										MAPRE2	SPOCK2
										MARCH1	SPTBN1
										MARCH3	SRP72
										MARCKS	SS18
										MBD4	SSBP1
										MBNL1	SSR1
										MCFD2	STAP1
										MCL1	STAT1
										MCM2	STK17A
										MCM4	STK17B
										MCM5	SUCLG2
										MCM7	SUMO3
										MDFIC	SUN1
										MED14	SWAP70
										MED23	SYNJ1
										MEF2BNB-MEF2B	SYNJ2
										MEF2C	TANK
										MELK	TAOK1
										MEN1	TARP
										METTL14	TASP1
										MFHAS1	TCEAL4
										MGST2	TFRC
										MKI67	TGFBR2
										MLH1	TIAM1
										MME	TKT
										MMP14	TLK1
										MOAP1	TM2D3
										MOB3A	TMEM106B
										MOB3B	TMEM131
										MPEG1	TMEM204
										MRPL28	TMEM243
										MS4A1	TMEM97
										MS4A7	TMX4
										MSH2	TNFAIP8
										MSH6	TNFRSF1B
										MTF2	TNFRSF25
										MTHFD2	TNFSF10
										MX1	TNFSF11
										MYB	TNFSF4
										MYBL1	TOB1
										MYBL2	TOMM20
										MYC	TOP2A
										MYD88	TPM4
										MYO18A	TPST2
										MYO1E	TPX2
										NAA50	TRAC
										NARF	TRAF3
										NASP	TRAT1
										NCAPG2	TRBC1
										NCAPH	TRD
										NCOA1	TRDV3
										NCOA2	TROAP
										NCOA3	TSC22D2
										NCOR2	TSPAN13
										NEAT1	TSPYL1
										NECAB3	TSR1
										NEDD4	TTK
										NEIL3	TXK
										NEK2	TYMS
										NEK6	UBE2C
										NET1	UBQLN4
										NFATC4	UNG
										NFKB1	USP34
										NOM1	VAMP8
										NOP2	VAV3
										NOP56	VOPP1
										NOTCH1	VPREB1
										NR1H2	WBP5
										NR3C1	WIPF1
										NR4A3	WSB2
										NREP	XCL1
										NRP1	XIST
										NSMAF	XYLT1
										NT5E	YBX3
										NUCKS1	YES1
										NUFIP2	YME1L1
										NUP210	YTHDF3
										OAS3	YWHAE
										OAT	ZC3H7B
										OGG1	ZCCHC10
										OPA1	ZCCHC14
										OSBPL3	ZFAND1
										OTUB1	ZFAND6
										OXA1L	ZFP36L1
										P2RX5	ZMIZ1
										P2RY10	ZNF160
										PAG1	ZNF217
										PAICS	ZNF611
										PAK2	ZNF721
										PAM	ZWINT
										PARP9
										PARVG
										PATL1
										PAX3
										PBK
										PCBP2
										PCDH1
										PCED1B
										PCM1
										PCNA
										PCSK7
										PDCD10
										PDCD6IP
										PDE4B
										PDHA2
										PDIA3
										PDIA4
										PDK3
										PDLIM1
										PDS5A
										PEA15
										PECAM1
										PELI1
										PFKFB3
										PFN1
										PFN2
										PHB2
										PIAS2
										PIK3CG
										PIK3R1
										PIM2
										PITPNM1
										PLA2G6
										PLCB4
										PLCG2
										PLCXD1
										PLEK
										PLK1
										PLK2
										PLK4
										PMS2P5
										PNOC
										PNRC1
										PNRC2
										POLA2
										POLD2
										POLE2
										POLQ
										POLR1C
										POLR2B
										POU2AF1
										POU4F1
										PPM1F
										PPP1CC
										PPP1R18
										PPP1R2
										PPP1R26
										PPP2CA
										PPP2R3B
										PPP2R5C
										PPP3R1
										PRIM1
										PRKAB1
										PRKAR1B
										PRKAR2A
										PRKAR2B
										PRKCA
										PRKCB
										PRKCD
										PRKCH
										PRKCQ
										PRNP
										PROM1
										PRPF40A
										PSIP1
										PSMB4
										PTGER4
										PTGS1
										PTK2
										PTK2B
										PTMA
										PTP4A2
										PTPN18
										PTPN2
										PTPN6
										PTPN7
										PTPRC
										PTPRJ
										PTPRK
										PTPRO
										PUS7L
										PWWP2A
										RAB2A
										RAB30
										RAB35
										RAB3GAP2
										RAB8B
										RAC1
										RAC2
										RAD17
										RAG1
										RAG2
										RALGAPB
										RALGDS
										RAN
										RAP1A
										RAP1GAP2
										RARA
										RB1
										RBL1
										RCN2
										RCOR1
										RCSD1
										REEP5
										REL
										RFC1
										RFC3
										RFC4
										RGS1
										RGS10
										RGS13
										RGS14
										RGS16
										RGS2
										RHOA
										RHOH
										RICTOR
										RIPK1
										RMI1
										RNASET2
										RNF43
										RNGTT
										RNPEP
										ROR1
										RPA1
										RPA3
										RPE
										RPL13
										RPL21
										RPL37
										RPL5
										RPS12
										RPS18
										RPS3A
										RPS6
										RQCD1
										RRAGD
										RRM1
										RRM2
										RUFY3
										RWDD2B
										S1PR1
										SAMSN1
										SAT1
										SATB1
										SCARA3
										SCARB1
										SCRN1
										SDC3
										SEC22C
										SEPT11
										SEPT2
										SEPT7
										SERF1A
										SERPINA9
										SERPINB1
										SET
										SETD7
										SETDB2
										SFN
										SGK1
										SGOL2
										SH2B1
										SH3BP5
										SH3KBP1
										SHMT1
										SIAH2
										SIGLEC14
										SIK1
										SKA3
										SKAP1
										SLA
										SLC12A7
										SLC1A1
										SLC20A1
										SLC25A38
										SLC25A5
										SLC2A3
										SLC2A5
										SLC35A2
										SLC35B3
										SLC35E1
										SLC39A14
										SLC46A3
										SLC7A6
										SLC9B2
										SLFN11
										SLK
										SMAD7
										SMAP2
										SMARCB1
										SMC2
										SMC5
										SNAP25
										SNHG12
										SNHG17
										SNRK
										SNRNP48
										SNX5
										SOCS1
										SOCS2
										SOD1
										SORL1
										SOX4
										SP100
										SP110
										SP140
										SPAG9
										SPARC
										SPI1
										SPIB
										SPINT2
										SPTY2D1
										SQLE
										SRP72
										SS18L2
										SSBP1
										SSH2
										ST14
										ST6GAL1
										ST8SIA4
										STARD4
										STAT5A
										STK17A
										STK17B
										STK38L
										STK39
										STRBP
										STX16
										STX5
										SUB1
										SUN1
										SUSD3
										SWAP70
										SYK
										SYVN1
										TACC1
										TACC3
										TAF15
										TAP2
										TBC1D27
										TBCC
										TCEB3
										TCERG1
										TCF12
										TCF19
										TCF3
										TCL1A
										TCL1B
										TCL6
										TFCP2
										TFDP1
										TFDP2
										TFRC
										TGFB2
										TIAL1
										TIMELESS
										TIMMDC1
										TK1
										TKT
										TLR1
										TLR10
										TLR7
										TM7SF3
										TMC6
										TMC8
										TMED8
										TMEM154
										TMEM156
										TMEM223
										TMEM260
										TMEM66
										TMSB4X
										TNF
										TNFAIP8
										TNFRSF17
										TNFSF4
										TNK2
										TNRC6B
										TOM1L1
										TOP2A
										TOP2B
										TOX
										TP53I11
										TP53INP1
										TPI1
										TPR
										TRA2A
										TRAF2
										TRAF3IP3
										TRAF5
										TRAM1
										TRIB2
										TRIM13
										TRIM26
										TRRAP
										TSC22D3
										TSPAN13
										TTK
										TTN
										TUBA1A
										TUBB
										TUBG1
										TUFM
										TXNIP
										TXNRD1
										TYROBP
										U2AF2
										UBAP2L
										UBE2C
										UBE2D1
										UBE2H
										UBE2V1
										UHRF1
										ULBP2
										UNG
										UROS
										USF2
										USP1
										USP34
										USP9X
										USPL1
										VAV3
										VCAM1
										VCL
										VDR
										VIM
										VNN2
										VPS35
										VRK1
										WAS
										WASF3
										WEE1
										WHSC1
										WNT10A
										WNT5A
										WRN
										WSB1
										WT1
										XBP1
										YOD1
										YWHAE
										ZBTB38
										ZCCHC11
										ZCCHC7
										ZDHHC21
										ZFP36
										ZFP36L2
										ZKSCAN7
										ZMYM2
										ZNF107
										ZNF141
										ZNF197
										ZNF24
										ZNF292
										ZNF654
										ZNF83
										ZYG11B
										ZYX

## Sheet: Each process of B lineage
pro->preB_TF(B1-TF)	pre->immature B_TF(B2-TF)	immature->B_TF(B3-TF)		pro->preB_miRNA(BI-miRNA)	pre->immature B_miRNA(B2-miRNA)	immature->B_miRNA(B3-miRNA)		pro->preB_Gene(B1-Gene)	pre->immature B_Gene(B2-Gene)	immature->B_Gene(B3-Gene)
NFKB1	IRF8	EGR2		miR-126-3p	miR-146a-5p	miR-106a-5p		ABLIM1	ABLIM1	A4GALT
NFKB2	IRF4	IRF4		miR-142-3p	miR-155-5p	miR-146a-5p		ADA	ADA	ABCA5
TCF4	PRDM1	PRDM1		miR-146a-5p	miR-15a-5p	miR-150-5p		AIF1	ADAM8	ACO2
FOXP1	PAX5	PAX5		miR-150-5p	miR-16-5p	miR-181a-5p		AIM1	ADCY7	ADA
TCF3	IKZF3	POU2F2		miR-17-5p	miR-17-5p	miR-25-5p		AKAP12	AKAP10	ADAM15
PAX5	IKZF1	NFKB1		miR-181a-5p	miR-18a-5p	miR-93-5p		APBB2	AKAP12	ADAM28
SOX4	PBX1	EGR1		miR-18a-5p	miR-19a-3p			APOL3	ALOX5	ADAR
EBF1	TCF3	HOXC4		miR-19a-3p	miR-19b-3p			ARHGEF3	ARHGAP11A	AES
IKZF1	FOXO1	IKZF1		miR-19b-3p	miR-20a-5p			ARR3	ARL4C	AICDA
PBX1	GFI1B	NFAT5		miR-20a-5p	miR-92a-5p			ARRB2	ASAP2	AIFM1
STAT5A	RUNX1	PBX1		miR-24-3p				ATHL1	ASPM	AIM2
STAT5B				miR-34a-5p				BACH2	AURKA	AKAP8
PRDM1				miR-92a-5p				BCL11A	AURKB	ALDH18A1
MYB								BCLAF1	BANK1	ALPK1
FOXO1								BET1L	BARD1	AMFR
IKZF3								BIK	BBIP1	AMPD3
BACH2								BIN2	BCL6	ANAPC2
LEF1								BIRC3	BHLHE40	ANK1
ZBTB1								BLNK	BIK	ANKRD28
MYC								BMI1	BIN2	ANKRD36BP2
BCL6								BMS1P20	BIRC3	ANXA6
SPIB								BTG1	BIRC5	AP1G1
RUNX1								BTK	BLM	APEX1
								CACNA1A	BLMH	ARHGAP1
								CAMK2D	BRCA1	ARHGAP11B
								CCND2	BTG2	ARHGEF18
								CCNG2	BUB1	ARHGEF6
								CD19	C12orf57	ARL4C
								CD34	C16orf80	ARPC4
								CD53	C3orf58	ASPM
								CD86	C4orf46	ATIC
								CD99	CAMK4	ATP11A
								CDC25B	CARD11	ATP5B
								CDH2	CASC5	ATP5D
								CDK6	CBLB	AURKA
								CDKN1B	CCL4	B2M
								CDKN2D	CCNA2	BACH2
								CEBPD	CCNB1	BANK1
								CEP68	CCNE1	BARD1
								CHD1	CCNF	BBIP1
								CIITA	CD1A	BCAR3
								CKLF	CD1C	BCAS4
								CLCN4	CD1D	BCL11A
								CLGN	CD37	BCL2A1
								CLK3	CD52	BCL2L1
								CRLS1	CD53	BIRC2
								CTDSPL	CD55	BIRC3
								CTGF	CD59	BIRC5
								CTSL	CD69	BLK
								CYBB	CD74	BLM
								DCTD	CD83	BMP7
								DCXR	CDC20	BMPR1A
								DDR1	CDC6	BNIP2
								DECR2	CDC7	BRCA1
								DMD	CDK1	BRD4
								DNASE1L3	CDK2	BTF3
								DNTT	CDK2AP1	BTG1
								DTX1	CDKN2C	BTG2
								DTX4	CEBPB	BTK
								DUSP5	CENPA	BTNL9
								DUSP7	CENPE	BUB3
								EFNA1	CENPF	C3orf62
								EFNB2	CENPI	CASC5
								EGFR	CENPK	CASP3
								ELK3	CENPW	CASP8
								ERG	CEP152	CASP8AP2
								ETS2	CHAF1A	CBX5
								EVI2A	CHEK1	CCDC14
								F13A1	CHST15	CCDC146
								FAM129C	CIITA	CCL4
								FAM65B	CKS1B	CCNB1
								FBXO25	CLGN	CCNB2
								FCRL1	COX14	CCNE1
								FCRL2	CR2	CCNL1
								FCRL5	CRNDE	CCNT1
								FCRLA	CTPS1	CD180
								FHIT	CTSS	CD19
								FLT1	CX3CR1	CD1C
								FLT3	CYB561A3	CD22
								FN1	CYBB	CD27
								FYN	CYTH4	CD2BP2
								GBP1	DDB2	CD40
								GFI1	DEK	CD47
								GLCCI1	DENND5B	CD58
								GLRX	DEPDC1	CD69
								GNAQ	DMXL1	CD79A
								GNG10	DNAJC10	CD86
								GNG11	DNMT1	CD9
								GPR18	DPYSL2	CD99
								GSN	DTL	CDC20
								H1FX	DUSP1	CDC25B
								HCK	DUSP2	CDC42
								HDAC9	DUSP5	CDH1
								HHEX	EGFR	CDK4
								HIVEP2	EGR1	CDK5R2
								HOXA9	EGR3	CDKN2C
								HPS4	ELOVL2	CDKN2D
								HSPA1A	ESCO2	CEACAM1
								IARS2	ETS2	CENPE
								IDUA	EXO1	CENPF
								IFI16	EZH2	CENPN
								IFNGR2	FAIM	CENPW
								IGF2R	FAM192A	CEP120
								IGJ	FAM3C	CHD1L
								IL10RB	FANCG	CHEK2
								IL15	FCGR2B	CLEC2B
								IL4R	FCRL1	CLINT1
								IQGAP2	FCRL2	CLIP1
								IRF2	FCRL5	CLK3
								IRF4	FEN1	COG5
								IRF8	FERMT2	COX14
								IRF9	FKBP5	COX17
								IRS1	FOS	CPNE1
								ITGA5	FOSB	CR1
								ITGA6	FOXM1	CR2
								JUNB	GABBR1	CRCP
								JUP	GAS2L3	CSF2RB
								KDSR	GCFC2	CSNK1D
								KIAA0226L	GCSAM	CSNK2A1
								KLF10	GEM	CSTF3
								KLHL14	GFI1	CTLA4
								LAMA5	GLA	CTNNB1
								LAMP5	GPR160	CXCL12
								LCP2	GPR183	CXCR4
								LHFP	GPX3	CYB5B
								LILRB1	GSTP1	CYCS
								LMO2	H2AFX	CYP2B6
								LPAR6	HADH	CYP3A4
								LRMP	HCFC1	CYP3A7
								LY86	HDGF	CYP4F2
								LYN	HJURP	CYR61
								LYPLAL1	HLA-DMB	CYTIP
								MAP4K3	HLA-DPA1	DAP3
								MARCH3	HLA-DQA1	DAPK3
								MARCKS	HLA-DQB1	DAPP1
								MCFD2	HLA-DRA	DARS2
								MDFIC	HLA-DRB1	DCAF8
								MGST2	HMGB1	DCLRE1A
								MOB3B	HMGB2	DCP1A
								MPEG1	HMGN2	DCXR
								MS4A7	HMMR	DDB2
								MTF2	HNRNPM	DDR2
								MYC	HPRT1	DDX12P
								MYO18A	HPS4	DDX5
								NARF	HVCN1	DENND2D
								NEAT1	ID3	DENND5B
								NEDD4	IDH2	DGKA
								NEK2	IER5	DHFR
								NFATC4	IL10RA	DHRS9
								NOTCH1	IL21R	DIDO1
								NR3C1	IL24	DLD
								NRP1	IL4R	DLG1
								NT5E	INSR	DNAJB9
								NUCKS1	IQSEC1	DNAJC10
								OAS3	IRF4	DNMT1
								P2RX5	IRF8	DNTT
								P2RY10	ISG20	DOK1
								PAG1	ITGB2	DPYD
								PAICS	JMJD7-PLA2G4B	DTNB
								PAM	JUN	DTX4
								PARP9	JUNB	DTYMK
								PAX3	KCNH2	DUSP6
								PDE4B	KIAA0226	DUT
								PECAM1	KIF11	EEF1A1
								PIM2	KIF14	EGFR
								PLA2G6	KIF23	EI24
								PLK2	KLHL14	EIF2B1
								PPM1F	KLHL6	ELF4
								PRKCH	LHFPL2	ELK1
								PRNP	LIG1	ELN
								PROM1	LILRB1	ENO1
								PTPN2	LINC00926	ENTPD1
								PTPN6	LIPA	ESCO2
								PTPRC	LMNB1	ETV4
								RAP1GAP2	LY86	EXOC5
								RGS16	MAD2L1	EZH2
								RGS2	MAP3K8	FADD
								RHOH	MARCH1	FAM102A
								RIPK1	MCL1	FAM120A
								RNASET2	MCM2	FAM129C
								RNF43	MCM7	FAM192A
								RNGTT	MELK	FAM208B
								ROR1	METTL14	FAM214A
								RPL5	MKI67	FAM49A
								RRAGD	MME	FAM65B
								S1PR1	MOAP1	FANCA
								SERPINB1	MPEG1	FANCC
								SGK1	MS4A1	FANCG
								SH3BP5	MSH2	FAR1
								SIAH2	MSH6	FAS
								SLC12A7	MTHFD2	FBXO41
								SLC1A1	MX1	FCF1
								SLC2A5	MYB	FCRL4
								SMAD7	MYBL2	FCRL5
								SOCS2	NARF	FEN1
								SOD1	NASP	FGF12
								SORL1	NCAPG2	FGFR1OP2
								SPARC	NCAPH	FKBP4
								SPIB	NCOA2	FLI1
								SSBP1	NEIL3	FLT1
								ST6GAL1	NEK2	FMNL3
								STAT5A	NET1	FNBP1
								SYK	NR1H2	GART
								SYVN1	NREP	GBA3
								TCL1A	P2RX5	GBP1
								TCL6	P2RY10	GCC2
								TM7SF3	PAICS	GCSAM
								TNFAIP8	PAK2	GLA
								TNFRSF17	PARP9	GLS
								TNFSF4	PARVG	GLUL
								TNK2	PAX3	GNAI3
								TOM1L1	PBK	GNB5
								TOP2B	PCNA	GOLGA8A
								TRIB2	PDHA2	GOT1
								TTN	PLK4	GPALPP1
								VDR	PNOC	GPBP1
								VNN2	POLE2	GPCPD1
								WNT10A	POLQ	GPX3
								WT1	PPP2R3B	GPX4
								XBP1	PRIM1	GRAP
								YOD1	PRNP	GSN
								ZFP36	PSIP1	GSPT1
								ZFP36L2	PTGS1	GSTA4
								ZKSCAN7	PTPRC	GSTO1
								ZMYM2	PTPRJ	GSTP1
								ZNF654	PTPRK	GTF2E2
								ZNF83	PTPRO	GTF2H1
									RAB30	GTF3A
									RAG1	GYG2
									RAG2	H2AFX
									RALGAPB	HBB
									RAN	HCLS1
									REL	HDAC1
									RFC3	HDAC3
									RFC4	HDGF
									RMI1	HELLS
									RNASET2	HIPK2
									ROR1	HIRA
									RPA3	HIST1H1C
									RRM1	HIST1H2AC
									RRM2	HK1
									SAT1	HLA-DMB
									SCARA3	HLA-DPA1
									SGOL2	HLA-DQB1
									SH3BP5	HLA-DRB1
									SIK1	HMGA1
									SKA3	HMMR
									SKAP1	HNRNPH1
									SLA	HOPX
									SLC20A1	HP1BP3
									SLC2A3	HSP90AB1
									SLC39A14	HSPA1A
									SMAP2	HSPD1
									SMC2	IARS
									SNAP25	IARS2
									SOCS1	ID3
									SOX4	IDH2
									SP100	IDS
									SP110	IDUA
									SP140	IFNGR2
									SPI1	IGHA1
									STK17B	IKBKE
									STK39	IL11RA
									SWAP70	IL2RB
									TACC3	IL7R
									TAP2	ILF3
									TBC1D27	ILK
									TCEB3	INPP5D
									TCF19	INSM1
									TCF3	INTS8
									TFDP1	IQGAP2
									TFDP2	IRF8
									TIMELESS	IRF9
									TK1	ITGA2
									TLR10	ITGB2
									TLR7	ITPR3
									TMC6	JMJD1C
									TMC8	JUNB
									TMEM154	KATNAL1
									TMEM66	KDSR
									TNFRSF17	KIAA1551
									TOP2A	KIAA1715
									TOP2B	KIF11
									TP53I11	KIF23
									TRAF3IP3	KIF2A
									TRAF5	KLHL14
									TSC22D3	KLHL5
									TSPAN13	KLHL6
									TTK	KMT2A
									TUBA1A	KPNA3
									TUBB	LARP4
									TXNIP	LCK
									TXNRD1	LCP1
									UBE2C	LEF1
									UHRF1	LIG4
									UNG	LILRB1
									USP1	LINC00877
									VCAM1	LINS
									VCL	LMO2
									VDR	LOC283710
									WEE1	LPIN1
									WHSC1	LRMP
									YWHAE	LRP8
									ZDHHC21	LRPPRC
									ZMYM2	LRRC37A2
									ZNF141	LSM14B
									ZYG11B	LSM8
										LY86
										MACROD2
										MADD
										MAP2K4
										MAP2K5
										MAP2K6
										MAP3K4
										MAP3K5
										MAP3K8
										MAP4K1
										MAP4K2
										MAPK1
										MAPK10
										MAPK14
										MAPRE2
										MARCKS
										MBD4
										MBNL1
										MCL1
										MCM2
										MCM4
										MCM5
										MDFIC
										MED14
										MED23
										MEF2BNB-MEF2B
										MEF2C
										MELK
										MEN1
										MFHAS1
										MLH1
										MMP14
										MOAP1
										MOB3A
										MRPL28
										MS4A7
										MSH6
										MTF2
										MX1
										MYBL1
										MYBL2
										MYC
										MYD88
										MYO1E
										NAA50
										NCAPG2
										NCOA1
										NCOA3
										NCOR2
										NECAB3
										NEIL3
										NEK6
										NFKB1
										NOM1
										NOP2
										NOP56
										NR1H2
										NR3C1
										NR4A3
										NSMAF
										NT5E
										NUFIP2
										NUP210
										OAT
										OGG1
										OPA1
										OSBPL3
										OTUB1
										OXA1L
										PAG1
										PARP9
										PATL1
										PCBP2
										PCDH1
										PCED1B
										PCM1
										PCSK7
										PDCD10
										PDCD6IP
										PDE4B
										PDIA3
										PDIA4
										PDK3
										PDLIM1
										PDS5A
										PEA15
										PELI1
										PFKFB3
										PFN1
										PFN2
										PHB2
										PIAS2
										PIK3CG
										PIK3R1
										PITPNM1
										PLCB4
										PLCG2
										PLCXD1
										PLEK
										PLK1
										PMS2P5
										PNRC1
										PNRC2
										POLA2
										POLD2
										POLR1C
										POLR2B
										POU2AF1
										POU4F1
										PPP1CC
										PPP1R18
										PPP1R2
										PPP1R26
										PPP2CA
										PPP2R5C
										PPP3R1
										PRIM1
										PRKAB1
										PRKAR1B
										PRKAR2A
										PRKAR2B
										PRKCA
										PRKCB
										PRKCD
										PRKCH
										PRKCQ
										PRPF40A
										PSMB4
										PTGER4
										PTK2
										PTK2B
										PTMA
										PTP4A2
										PTPN18
										PTPN7
										PTPRC
										PTPRK
										PUS7L
										PWWP2A
										RAB2A
										RAB30
										RAB35
										RAB3GAP2
										RAB8B
										RAC1
										RAC2
										RAD17
										RAG1
										RALGAPB
										RALGDS
										RAP1A
										RARA
										RB1
										RBL1
										RCN2
										RCOR1
										RCSD1
										REEP5
										REL
										RFC1
										RFC4
										RGS1
										RGS10
										RGS13
										RGS14
										RHOA
										RICTOR
										RNASET2
										RNPEP
										RPA1
										RPE
										RPL13
										RPL21
										RPL37
										RPL5
										RPS12
										RPS18
										RPS3A
										RPS6
										RQCD1
										RRM2
										RUFY3
										RWDD2B
										S1PR1
										SAMSN1
										SATB1
										SCARA3
										SCARB1
										SCRN1
										SDC3
										SEC22C
										SEPT11
										SEPT2
										SEPT7
										SERF1A
										SERPINA9
										SET
										SETD7
										SETDB2
										SFN
										SH2B1
										SH3BP5
										SH3KBP1
										SHMT1
										SIAH2
										SIGLEC14
										SIK1
										SLC20A1
										SLC25A38
										SLC25A5
										SLC2A5
										SLC35A2
										SLC35B3
										SLC35E1
										SLC46A3
										SLC7A6
										SLC9B2
										SLFN11
										SLK
										SMARCB1
										SMC5
										SNHG12
										SNHG17
										SNRK
										SNRNP48
										SNX5
										SOD1
										SORL1
										SOX4
										SP140
										SPAG9
										SPINT2
										SPTY2D1
										SQLE
										SRP72
										SS18L2
										SSH2
										ST14
										ST6GAL1
										ST8SIA4
										STARD4
										STAT5A
										STK17A
										STK17B
										STK38L
										STK39
										STRBP
										STX16
										STX5
										SUB1
										SUN1
										SUSD3
										TACC1
										TACC3
										TAF15
										TBCC
										TCERG1
										TCF12
										TCL1B
										TCL6
										TFCP2
										TFDP1
										TFRC
										TGFB2
										TIAL1
										TIMMDC1
										TK1
										TKT
										TLR1
										TLR10
										TMED8
										TMEM154
										TMEM156
										TMEM223
										TMEM260
										TMEM66
										TMSB4X
										TNF
										TNFRSF17
										TNRC6B
										TOX
										TP53INP1
										TPI1
										TPR
										TRA2A
										TRAF2
										TRAF5
										TRAM1
										TRIM13
										TRIM26
										TRRAP
										TSPAN13
										TTN
										TUBB
										TUBG1
										TUFM
										TYROBP
										U2AF2
										UBAP2L
										UBE2D1
										UBE2H
										UBE2V1
										ULBP2
										UROS
										USF2
										USP34
										USP9X
										USPL1
										VAV3
										VDR
										VIM
										VNN2
										VPS35
										VRK1
										WAS
										WASF3
										WEE1
										WNT5A
										WRN
										WSB1
										YWHAE
										ZBTB38
										ZCCHC11
										ZCCHC7
										ZFP36
										ZFP36L2
										ZNF107
										ZNF141
										ZNF197
										ZNF24
										ZNF292
										ZNF83
										ZYX

## Sheet: Each process of T lineage
DN->DP_TF(T1-TF)	DP->CD4_TF(T2-TF)	DP->CD8_TF(T3-TF)		DN->DP_miRNA(T1-miRNA)	DP->CD4_miRNA(T2-miRNA)	DP->CD8_miRNA(T3-miRNA)		DN->DP_Gene(T1-Gene)	DP->CD4_Gene(T2-Gene)	DP->CD8_Gene(T3-Gene)
BCL11B	FOXN1	BCL11B		miR-128	miR-106b-5p	miR-142-3p		ACADM	ABAT	ABCB1
FOXN1	FOXP3	HIVEP2		miR-142-5p	miR-10a-5p	miR-142-5p		AEBP1	ABCB1	ABLIM1
GATA3	GATA3	IRF1		miR-150-5p	miR-125b-5p	miR-150-5p		AHCY	ABLIM1	ACTN1
ID2	HIVEP2	LEF1		miR-16-5p	miR-128	miR-155-5p		AIM1	ACAP2	ADCY7
ID3	IRF4	MYB		miR-181a-5p	miR-142-3p	miR-15b-5p		AKR1C3	ACTN1	AMIGO2
IKZF1	LEF1	NANOG		miR-185-5p	miR-142-5p	miR-16-5p		ALDH2	ACTR6	AOAH
LEF1	MYB	NFKB1		miR-20a-5p	miR-145-5p	miR-17-5p		ALMS1	ADAM23	ASAH1
MYB	REL	PATZ1		miR-223-3p	miR-146a-5p	miR-181a-5p		ALPK1	ADARB1	ASF1B
PATZ1	RUNX3	RUNX3		miR-29b-3p	miR-150-5p	miR-18a-5p		ANXA1	ADI1	ASPM
RUNX1	SATB1	TCF7		miR-34a-5p	miR-155-5p	miR-19a-3p		ANXA4	AEBP1	ATM
SATB1	TBX21	TFAP4		miR-92a-5p	miR-17-5p	miR-19b-3p		APEX1	AKAP11	ATMIN
SPI1	TCF7				miR-181a-5p	miR-20a-5p		APOBEC3G	ALAS1	ATP8A1
STAT5A	TOX				miR-18a-5p	miR-21-5p		APP	ANKRD55	AURKB
TCF12	ZBTB7B				miR-19a-3p	miR-24-3p		AQP3	APP	AUTS2
TCF3					miR-19b-3p	miR-27a-3p		ASUN	ARL6IP5	BIRC5
TCF7					miR-20a-5p	miR-29a-3p		ATP8B1	ASAH1	BTN3A1
TFAP4					miR-210-3p	miR-29b-3p		ATP9A	ASF1B	BTN3A3
					miR-221-3p	miR-92a-5p		AZIN1	ASPM	BUB1B
					miR-24-3p			B4GALT6	ATF1	CALM1
					miR-25-5p			BAHCC1	ATMIN	CBFA2T3
					miR-297			BCL6	ATP6AP2	CBLB
					miR-29a-3p			BNIP3L	AURKB	CCL5
					miR-29b-3p			BTG2	AUTS2	CCNA2
					miR-92a-5p			C1QBP	BACH2	CCNB2
					miR-95-3p			CANX	BAG3	CCND2
								CAPG	BCL2	CCR7
								CAT	BIRC3	CD1A
								CCND2	BIRC5	CD1B
								CCNG1	BNIP3L	CD1C
								CCR7	BTN3A2	CD1E
								CCR9	BTN3A3	CD27
								CD1A	BUB1B	CD4
								CD1B	C6orf211	CD55
								CD1C	CALM1	CD9
								CD1D	CAPZA2	CDC20
								CD1E	CAST	CDCA3
								CD247	CCDC91	CDCA8
								CD27	CCNA2	CDH1
								CD34	CCNB2	CDK1
								CD4	CCND2	CDK5R1
								CD6	CCR7	CHRNA3
								CD7	CD1A	CLEC2D
								CD74	CD1B	CLIC3
								CD8A	CD1C	CREBL2
								CD8B	CD1D	CRTAM
								CDK4	CD1E	CTSW
								CEP68	CD27	CYLD
								CHI3L2	CD28	CYTIP
								CHRNA3	CD44	DDX60
								CKLF	CD46	DENND2D
								CLEC11A	CD55	DLGAP5
								CLEC2D	CD8A	DNTT
								CLNS1A	CD8B	DOCK10
								COL6A3	CD96	DYRK2
								COMT	CDC20	EGR3
								CREG1	CDCA3	ELK3
								CSDE1	CDK1	ERAP2
								CSTB	CDK17	ESPL1
								CTBP2	CDR2	FAM3C
								CTSW	CHD7	FAM65B
								DARS	CHMP2B	FKBP11
								DBT	CHRNA3	FLT3LG
								DDIT4	CLEC2D	FOXM1
								DENND5A	COTL1	FOXO1
								DERA	CREBL2	FYN
								DIP2A	CRLF3	G3BP2
								DNMT3B	CRTC3	GBP1
								DPYD	CSGALNACT1	GBP2
								DSPP	CTBS	GIMAP4
								DUSP1	CTSB	GIMAP6
								EIF2AK2	CTSL	GNA15
								EIF3A	CYLD	GPR171
								ELMO1	CYTH1	GPR18
								ELOVL4	CYTIP	GPR65
								EMR2	DACH1	GPRASP1
								ENO1	DDX60	GTSE1
								EPHX2	DENND2D	GZMA
								ERAP2	DLGAP5	GZMK
								ERG	DNAJB14	HCP5
								ETS2	DNTT	HIST1H2AC
								ETV5	DOCK10	HJURP
								EVI2A	DPYD	HLA-E
								FABP5	DR1	HLA-F
								FANCL	DYNLT3	HMGB2
								FBXW12	DZIP3	IFI44
								FDFT1	EGR3	IFI44L
								FGFR1	EIF2AK2	IFIT1
								FKSG49	ELK3	IFITM1
								FOS	EMP3	IFITM2
								FSCN1	EMR1	IL27RA
								FTL	ENTPD4	IRF7
								FXYD2	ERAP2	JUNB
								GIMAP6	ESPL1	KDM2A
								GLUL	FAM134B	KIAA0101
								GNAQ	FAM65B	KIF15
								GNPTAB	FANCI	KIF18B
								GPR56	FBXL5	KIF20A
								GPX1	FCGRT	KIF2C
								GSTP1	FKSG49	KIFC1
								GTF2H3	FLT3LG	KLF2
								GTF3A	FOS	KLRB1
								GTSE1	FOXM1	KLRC3
								GUCY1A3	FOXN3	KLRK1
								GUCY1B3	FOXO1	LDLRAP1
								H2AFY	FUT8	LITAF
								HAUS2	FXYD5	LRRN3
								HHEX	FYN	LTBP3
								HINT1	G3BP2	LY75
								HIST1H2BG	GALNT10	MAFF
								HLA-DPA1	GBP1	MAN1C1
								HLA-DRA	GBP2	MBP
								HPGDS	GCH1	MELK
								HSP90AB1	GIMAP4	MEST
								HSPA9	GIMAP5	MKI67
								HSPD1	GIMAP6	MZB1
								ID3	GLTSCR1L	NCAPG
								IGFBP7	GNS	NEIL3
								IGJ	GPR171	NELL2
								IGLL1	GPR18	NOTCH3
								IL21R	GPR183	NRBF2
								IL2RB	GPR65	NT5E
								IL32	GPRASP1	NUSAP1
								IMPA2	GSPT2	OSTM1
								IMPDH2	GTSE1	PASK
								IPO5	GZMA	PDCD4
								IPO7	H2AFX	PDE3B
								IQGAP2	HCP5	PECAM1
								IRF8	HERC1	PIK3CD
								ITK	HIF1A	PIP4K2A
								JUP	HIST1H2AC	PLAC8
								KCTD12	HJURP	PLCL2
								KIAA0125	HLA-E	PLEKHA5
								KLHL24	HLA-F	PLEKHF2
								LAP3	HMGB2	PPP3CA
								LAPTM4B	HPGD	PRC1
								LAT2	HSPA13	PRF1
								LBH	HSPA1A	PRL
								LGALS1	HTR2B	PRMT2
								LOC100286895	ID2	PRNP
								LPAR6	ID3	PTCH1
								LRRN3	IFI44	PTCRA
								LSM7	IFI44L	PTGER4
								LST1	IFIH1	RAB27A
								LTA4H	IFIT1	RAB29
								LYN	IFITM1	RAB2A
								LYST	IFITM2	RAB33A
								LYZ	IL16	RAD54L
								MAN1C1	IL27RA	RAG1
								MAP7	IL6ST	RAG2
								MCM4	IRF7	RAP2C
								MDFIC	ISG15	RDH14
								MED21	JMJD1C	ROBO1
								MEST	JUNB	RRM2
								MIF	KIAA0101	RSAD2
								MME	KIAA1033	RUNX3
								MPO	KIF15	SCML1
								MRPL15	KIF18B	SELL
								MSH6	KIF2C	SERINC5
								MSN	KIFC1	SH3TC1
								MYB	KLF10	SH3YL1
								MYC	KLF2	SIRPG
								MYO1C	KRAS	SLC18A2
								MYO5C	LDLRAP1	SLC29A1
								MZT2B	LEPROTL1	SLC2A3
								NAP1L1	LIPA	SLC39A6
								NBN	LIPT1	SMARCA2
								NCF4	LPAR6	SMURF2
								NFE2	LRRN3	SORL1
								NINL	LTBP3	STAT1
								NLGN4X	LY75	STK17A
								NPC2	LY96	STK17B
								NR4A1	LYPLA1	SUCLG2
								PA2G4	MAD1L1	TGFBR2
								PAICS	MALT1	TMEM106B
								PCSK5	MAN1C1	TMEM131
								PDE4C	MAP4K4	TMEM204
								PDLIM1	MCL1	TMX4
								PEBP1	MDFIC	TNFRSF25
								PECAM1	MED14	TOB1
								PGF	MELK	TOP2A
								PIEZO1	MKI67	TPST2
								PIK3IP1	MREG	TPX2
								PLAC8	MSN	TROAP
								PLAGL1	MZB1	TTK
								PLCL1	NCAPG	TXK
								PLXDC1	NCOA2	TYMS
								PMAIP1	NDFIP1	UBE2C
								PODNL1	NDNF	WIPF1
								POLE3	NEIL3	XCL1
								PRDX2	NELL2	ZCCHC14
								PRDX4	NFATC1	ZFAND6
								PRNP	NMT2	ZFP36L1
								PROM1	NOTCH3	ZWINT
								PRPS2	NRBF2
								PRR11	NUSAP1
								PRSS2	OAS1
								PSPH	OPN3
								PTPRC	OSBPL8
								PTPRD	PAPOLA
								PTPRK	PDCD4
								RAG1	PDE4D
								RAP1GAP2	PFKFB3
								RBBP4	PKIA
								RBM38	PKMYT1
								RCBTB2	PLAC8
								RGCC	PLCL2
								RIOK3	PLEKHA5
								RNF130	PLEKHF2
								RNF144A	PON1
								RPL35A	PPP1R2
								RPS11	PPP2R5C
								RRAS2	PRC1
								RSL1D1	PRKAR1A
								RTN4	PRKD3
								RUNX3	PRMT2
								SAMSN1	PRNP
								SATB1	PTCRA
								SCD	PTGER4
								SCN3A	PTK2
								SEH1L	PTTG1
								SELL	QPCT
								SERPINB1	RAB21
								SERPINB6	RAB33A
								SH3BGRL	RAD54L
								SH3BP5	RAG1
								SHQ1	RAG2
								SIRPG	RALGAPA1
								SIT1	RAP1A
								SKAP1	RAP2C
								SLA	RBM8A
								SLAMF1	RBMS1
								SLC25A16	REEP5
								SLC35E1	REST
								SLC39A8	RHOF
								SMARCC1	RNASET2
								SMPD3	RNF11
								SMS	RNF144A
								SMURF2	RPL22
								SNRPD1	RPS6KA2
								SOCS2	RRM2
								SORL1	RSAD2
								SPARC	RYBP
								SPG21	S100A6
								SPINK2	S1PR1
								SPN	SAMSN1
								SPOCK2	SCD5
								SPTBN1	SCML1
								SRP72	SCN3A
								SSBP1	SEC23A
								SSR1	SEC63
								SUMO3	SELL
								SWAP70	SERINC1
								TAOK1	SERPINB1
								TARP	SERPINB9
								TASP1	SERPINE2
								TCEAL4	SH3TC1
								TFRC	SH3YL1
								TIAM1	SIRPG
								TKT	SLC18A2
								TMEM97	SLC1A4
								TNFRSF1B	SLC29A1
								TNFSF4	SLC2A3
								TOMM20	SLC39A6
								TPM4	SLCO4C1
								TRAC	SMAD7
								TRBC1	SMARCA2
								TRD	SMURF2
								TRDV3	SORL1
								TSPAN13	SP100
								TSR1	SP110
								UBQLN4	SPTBN1
								UNG	SS18
								USP34	SSR1
								VAMP8	STAP1
								VAV3	STAT1
								VOPP1	STK17A
								VPREB1	STK17B
								WBP5	SUCLG2
								XYLT1	SUN1
								YBX3	SYNJ1
								YWHAE	SYNJ2
								ZC3H7B	TANK
								ZMIZ1	TGFBR2
								ZNF160	TLK1
								ZNF611	TM2D3
								ZNF721	TMEM106B
									TMEM131
									TMEM204
									TMEM243
									TMX4
									TNFAIP8
									TNFRSF25
									TNFSF10
									TNFSF11
									TOB1
									TOP2A
									TPX2
									TRAF3
									TRAT1
									TRD
									TROAP
									TSC22D2
									TSPYL1
									TTK
									TYMS
									UBE2C
									WIPF1
									WSB2
									XIST
									YES1
									YME1L1
									YTHDF3
									ZCCHC10
									ZCCHC14
									ZFAND1
									ZFAND6
									ZFP36L1
									ZNF217
